# Supplementary material for: Distribution of HPV Genotypes Differs Depending on Behavioural Factors among Young Women
Source: Microorganisms. 2021 Apr 2;9(4):750. doi: 10.3390/microorganisms9040750 (PMC8066411; doi:10.3390/microorganisms9040750)
Supplement: Supplementary file 1 [file microorganisms-09-00750-s001.zip]

Archive with 4 entries (4 files):
- Table S4 2021-3-23 Submission.pdf
- Table S1 2021-04-02.pdf
- Table S2 2021-04-02.pdf
- Table S3 2021_3_23 Submission.pdf
